# Supplementary material for: Efficacy and Safety of Celecoxib and a Korean SYSADOA (JOINS) for the Treatment of Knee Osteoarthritis: A Systematic Review and Meta-Analysis
Source: J Clin Med. 2025 Feb 7;14(4):1036. doi: 10.3390/jcm14041036 (PMC11856201; doi:10.3390/jcm14041036)
Supplement: Supplementary file 1 [file jcm-14-01036-s001.zip]

Archive with 1 entries (1 files):
- jcm-3409133-supplementary.pdf
